# Supplementary material for: Longitudinal genomic analyses of automatically-recorded vaginal temperature in lactating sows under heat stress conditions based on random regression models
Source: Genet Sel Evol. 2023 Dec 21;55:95. doi: 10.1186/s12711-023-00868-1 (PMC10734178; doi:10.1186/s12711-023-00868-1)
Supplement: Supplementary file 3 — Additional file 3: Table S1. Candidate genes for the four heat stress (HS) time-periods. Table S2. Kyoto Encyclopedia of Genes and Genomes (KEGG) pathways including the candidate genes identified for the four heat stress (HS) time-periods. Table S3. Gene Ontology (GO) terms including the candidate genes identified for the four heat stress (HS) time-periods. Table S4. Gene Ontology (GO) terms including the candidate genes identified for the three environmental gradient (EG) classes. Table S5. Candidate genes for the three environmental gradient (EG) classes. [file 12711_2023_868_MOESM3_ESM.xlsx]

## Sheet: s1
Additional file 3 Table S1: Candidate genes for the four heat stress (HS) time-periods
Stage	ensembl_gene_id	entrezgene_id	chromosome_name	external_gene_name	gene_biotype	start_position	end_position
HS time-period 1	ENSSSCG00000007574	100512953	3	SDK1	protein_coding	2814547	3324798
(TV: 39.741 ± 0.724 DP: 22.080 ± 2.060)	ENSSSCG00000034573		6	SNORA70	snoRNA	134201028	134201163
	ENSSSCG00000059350		10		lncRNA	59707409	59712509
	ENSSSCG00000011112	100511344	10	CDC123	protein_coding	59718340	59765621
	ENSSSCG00000011113	100511529	10	NUDT5	protein_coding	59765703	59790157
	ENSSSCG00000011114	100511831	10	SEC61A2	protein_coding	59773852	59817010
	ENSSSCG00000009326	100156612	11	KATNAL1	protein_coding	7001313	7064439
	ENSSSCG00000043021		11		lncRNA	7106566	7119349
	ENSSSCG00000043013		11		lncRNA	7110533	7144050
	ENSSSCG00000054814		11		lncRNA	7157484	7168027
	ENSSSCG00000047790		11		lncRNA	7168461	7170810
	ENSSSCG00000055398		11		lncRNA	7168508	7187821
	ENSSSCG00000049043		11		lncRNA	7174627	7178424
	ENSSSCG00000044001		11		lncRNA	7175070	7185661
	ENSSSCG00000009327	445521	11		protein_coding	7196633	7321046
	ENSSSCG00000028065	102157556	11	USPL1	protein_coding	7321202	7361571
	ENSSSCG00000009330	397392	11	ALOX5AP	protein_coding	7411644	7438108
	ENSSSCG00000061444		11		lncRNA	7474385	7476826
	ENSSSCG00000017346	100522208	12	EFTUD2	protein_coding	18474097	18517479
	ENSSSCG00000017347	100522512	12	HIGD1B	protein_coding	18515427	18522810
	ENSSSCG00000021306	100048959	12	GJC1	protein_coding	18526595	18560218
	ENSSSCG00000017349	100525073	12	ADAM11	protein_coding	18575719	18597356
	ENSSSCG00000037238	100737001	12	DBF4B	protein_coding	18603797	18630543
	ENSSSCG00000017352	100526134	12	CCDC43	protein_coding	18640278	18654212
	ENSSSCG00000017351		12	MEIOC	protein_coding	18651511	18671987
	ENSSSCG00000056405		12	U6	snRNA	18674236	18674342
	ENSSSCG00000029838		12	FZD2	protein_coding	18740653	18742420
	ENSSSCG00000017357	102160693	12	GPATCH8	protein_coding	18776560	18856566
	ENSSSCG00000063008	397059	12	ITGA2B	protein_coding	18860739	18877381
	ENSSSCG00000058254	100514069	12	FAM171A2	protein_coding	18881355	18893662
	ENSSSCG00000017355	733645	12	GRN	protein_coding	18893770	18900446
	ENSSSCG00000030167	100514424	12	SLC25A39	protein_coding	18915422	18919757
	ENSSSCG00000017359	100511099	12	RUNDC3A	protein_coding	18920370	18930223
	ENSSSCG00000017358	100514249	12	SLC4A1	protein_coding	18957807	18974208
	ENSSSCG00000047569		12		pseudogene	24808945	24827643
	ENSSSCG00000052462		12		lncRNA	24810749	24816283
	ENSSSCG00000017535		12	HOXB4	protein_coding	24829452	24832318
	ENSSSCG00000019270		12	MIR10A	miRNA	24833627	24833730
	ENSSSCG00000017540	100522700	12	HOXB5	protein_coding	24845225	24847918
	ENSSSCG00000017539	100627849	12	HOXB6	protein_coding	24849742	24852286
	ENSSSCG00000017538	100522513	12	HOXB7	protein_coding	24861174	24864620
	ENSSSCG00000017537	100627661	12	HOXB8	protein_coding	24865984	24868930
	ENSSSCG00000061856		12	HOXB9	protein_coding	24875723	24880333
	ENSSSCG00000019834		12	MIR196A1	miRNA	24886307	24886408
	ENSSSCG00000041971		12		pseudogene	24945310	24946384
	ENSSSCG00000017541	100522893	12	HOXB13	protein_coding	24947687	24950714
	ENSSSCG00000017542	100523818	12	TTLL6	protein_coding	24987347	25022530
	ENSSSCG00000057796		12		lncRNA	25031952	25046025
	ENSSSCG00000017543	100523089	12	CALCOCO2	protein_coding	25050081	25088895
	ENSSSCG00000020432		12		snoRNA	25108081	25108314
	ENSSSCG00000017544	574054	12	ATP5MC1	protein_coding	25110528	25113478
	ENSSSCG00000025638	100523993	12	UBE2Z	protein_coding	25122098	25142753
	ENSSSCG00000057125		12		snoRNA	25130795	25130924
	ENSSSCG00000021461	100621229	12	SNF8	protein_coding	25142813	25153016
	ENSSSCG00000026330	100621117	12	GIP	protein_coding	25160789	25167940
	ENSSSCG00000023128	100620940	12	IGF2BP1	protein_coding	25197058	25243272
	ENSSSCG00000030269	110255214	12		protein_coding	25270205	25301463
	ENSSSCG00000033286	102158609	12		protein_coding	25314237	25321975
	ENSSSCG00000027677	110255205	12		protein_coding	25322041	25336753
	ENSSSCG00000040110	110255211	12		protein_coding	25336326	25341331
	ENSSSCG00000038434		12		protein_coding	25366939	25368221
	ENSSSCG00000048918	100621328	12		protein_coding	25367639	25409932
	ENSSSCG00000041916		12		lncRNA	25410054	25412526
	ENSSSCG00000010032	100153506	14	PISD	protein_coding	48303458	48312393
	ENSSSCG00000010033	100156356	14	PRR14L	protein_coding	48356181	48418171
	ENSSSCG00000010034	100156710	14	DEPDC5	protein_coding	48421880	48523593
	ENSSSCG00000062287		14	U6	snRNA	48447408	48447514
	ENSSSCG00000010035	100155504	14	YWHAH	protein_coding	48544173	48556490
	ENSSSCG00000042192		14		protein_coding	48603004	48605200
	ENSSSCG00000010036	397113	14	SLC5A1	protein_coding	48628224	48705841
	ENSSSCG00000010039	397376	14	SLC5A4	protein_coding	48708047	48741440
	ENSSSCG00000016838	100517433	16	RANBP3L	protein_coding	21562916	21611885
	ENSSSCG00000060423		16		lncRNA	21621132	21624771
	ENSSSCG00000052775		16		lncRNA	21653750	21659385
	ENSSSCG00000047418		16		lncRNA	21697607	21703617
	ENSSSCG00000046050		16		lncRNA	21704418	21711122
	ENSSSCG00000016841	100516047	16	SLC1A3	protein_coding	21873691	21964990
	ENSSSCG00000019948		16	U6	snRNA	21886850	21886956
	ENSSSCG00000007231	100524288	17	MYLK2	protein_coding	35499887	35513093
	ENSSSCG00000033613	102167710	17	FOXS1	protein_coding	35523411	35530816
	ENSSSCG00000055618		17		protein_coding	35531024	35538055
	ENSSSCG00000056065	100525721	17	DUSP15	protein_coding	35539971	35550432
	ENSSSCG00000007236	100739146	17	TTLL9	protein_coding	35558525	35609033
	ENSSSCG00000007237	100738964	17	PDRG1	protein_coding	35608804	35616066
	ENSSSCG00000007238	100739032	17	XKR7	protein_coding	35632088	35659306
	ENSSSCG00000007239	100739177	17	CCM2L	protein_coding	35671092	35691614
	ENSSSCG00000007240	100526085	17	HCK	protein_coding	35709349	35751582
	ENSSSCG00000007246	100511605	17	TM9SF4	protein_coding	35765323	35822359
	ENSSSCG00000032676	106506652	17		protein_coding	35837370	35838771
	ENSSSCG00000007243	100624021	17	PLAGL2	protein_coding	35840633	35856440
	ENSSSCG00000007244	397627	17	POFUT1	protein_coding	35856575	35882964
	ENSSSCG00000007247	100624493	17	KIF3B	protein_coding	35914246	35961522
	ENSSSCG00000053536		17		lncRNA	35983805	35985484
	ENSSSCG00000007248	100153847	17	ASXL1	protein_coding	35985535	36067119
	ENSSSCG00000049441		18		lncRNA	46394434	46400252
	ENSSSCG00000018277		18	MIR148A	miRNA	46415202	46415281
	ENSSSCG00000041810		18		lncRNA	46513885	46691513
	ENSSSCG00000047630		18		lncRNA	46577354	46580453
	ENSSSCG00000061302		18		lncRNA	46664376	47031582
HS time-period 2	ENSSSCG00000007574	100512953	3	SDK1	protein_coding	2814547	3324798
(TV: 39.134 ± 0.620 DP: 22.844 ± 2.084)	ENSSSCG00000002867	100525580	6	CEBPG	protein_coding	43164919	43174990
	ENSSSCG00000002868	100511084	6	PEPD	protein_coding	43177062	43290369
	ENSSSCG00000035222	100620211	6	CHST8	protein_coding	43371531	43493246
	ENSSSCG00000033695	110260977	6	KCTD15	protein_coding	43529806	43544186
	ENSSSCG00000060128		6		processed_pseudogene	43678431	43678799
	ENSSSCG00000053950		6		lncRNA	43121528	43126506
	ENSSSCG00000062588		6		lncRNA	43123842	43129445
	ENSSSCG00000041536		6		lncRNA	43503822	43509868
	ENSSSCG00000051061		6		lncRNA	43510361	43525614
	ENSSSCG00000061869		6		lncRNA	43568017	43815547
	ENSSSCG00000056296		6		lncRNA	43580626	43584365
	ENSSSCG00000033874		6		lncRNA	43602946	43604985
	ENSSSCG00000029607		6		snoRNA	43648783	43648900
	ENSSSCG00000015320	397638	9	CALCR	protein_coding	73279879	73403436
	ENSSSCG00000015323	100519790	9	GNGT1	protein_coding	73403740	73719161
	ENSSSCG00000040183		9	CDK6	protein_coding	72518101	72764129
	ENSSSCG00000027372	100519098	9	SAMD9	protein_coding	72964869	72999258
	ENSSSCG00000025870	100626473	9	HEPACAM2	protein_coding	73020281	73067520
	ENSSSCG00000022982	106504149	9	VPS50	protein_coding	73074906	73217053
	ENSSSCG00000058359		9		lncRNA	72864283	72868227
	ENSSSCG00000055922		9		lncRNA	73218243	73223364
	ENSSSCG00000040068		9	U6	snRNA	73156794	73156870
	ENSSSCG00000018731	104794443	9	ssc-mir-489	miRNA	73330690	73330770
	ENSSSCG00000011111	100511150	10	CAMK1D	protein_coding	59204724	59630285
	ENSSSCG00000011112	100511344	10	CDC123	protein_coding	59718340	59765621
	ENSSSCG00000011113	100511529	10	NUDT5	protein_coding	59765703	59790157
	ENSSSCG00000011114	100511831	10	SEC61A2	protein_coding	59773852	59817010
	ENSSSCG00000059350		10		lncRNA	59707409	59712509
	ENSSSCG00000020212		10	RNU6ATAC39P	snRNA	59545828	59545961
	ENSSSCG00000009326	100156612	11	KATNAL1	protein_coding	7001313	7064439
	ENSSSCG00000009327	445521	11		protein_coding	7196633	7321046
	ENSSSCG00000028065	102157556	11	USPL1	protein_coding	7321202	7361571
	ENSSSCG00000009330	397392	11	ALOX5AP	protein_coding	7411644	7438108
	ENSSSCG00000054814		11		lncRNA	7157484	7168027
	ENSSSCG00000047790		11		lncRNA	7168461	7170810
	ENSSSCG00000055398		11		lncRNA	7168508	7187821
	ENSSSCG00000049043		11		lncRNA	7174627	7178424
	ENSSSCG00000044001		11		lncRNA	7175070	7185661
	ENSSSCG00000061444		11		lncRNA	7474385	7476826
	ENSSSCG00000043021		11		lncRNA	7106566	7119349
	ENSSSCG00000043013		11		lncRNA	7110533	7144050
	ENSSSCG00000037606	497064	12	PSMB3	protein_coding	23346978	23357615
	ENSSSCG00000039198	100628192	12	PCGF2	protein_coding	23362654	23375775
	ENSSSCG00000022187	100628092	12	CISD3	protein_coding	23376002	23379584
	ENSSSCG00000032478	102158177	12	MLLT6	protein_coding	23380209	23404837
	ENSSSCG00000018056	100513819	12	SRCIN1	protein_coding	23495669	23570762
	ENSSSCG00000046446		12		protein_coding	23558636	23561338
	ENSSSCG00000045701		12		protein_coding	23581721	23582826
	ENSSSCG00000018058	100514368	12	ARHGAP23	protein_coding	23590578	23667926
	ENSSSCG00000018057	100514187	12	SOCS7	protein_coding	23688722	23723363
	ENSSSCG00000020884	100628121	12	GPR179	protein_coding	23731110	23748546
	ENSSSCG00000023263	100628029	12	MRPL45	protein_coding	23751926	23766459
	ENSSSCG00000035677	110256018	12	EPOP	protein_coding	23435402	23436541
	ENSSSCG00000056800		12		lncRNA	23405141	23409754
	ENSSSCG00000017349	100525073	12	ADAM11	protein_coding	18575719	18597356
	ENSSSCG00000021306	100048959	12	GJC1	protein_coding	18526595	18560218
	ENSSSCG00000030167	100514424	12	SLC25A39	protein_coding	18915422	18919757
	ENSSSCG00000017359	100511099	12	RUNDC3A	protein_coding	18920370	18930223
	ENSSSCG00000017358	100514249	12	SLC4A1	protein_coding	18957807	18974208
	ENSSSCG00000037238	100737001	12	DBF4B	protein_coding	18603797	18630543
	ENSSSCG00000017352	100526134	12	CCDC43	protein_coding	18640278	18654212
	ENSSSCG00000017351		12	MEIOC	protein_coding	18651511	18671987
	ENSSSCG00000029838		12	FZD2	protein_coding	18740653	18742420
	ENSSSCG00000063008	397059	12	ITGA2B	protein_coding	18860739	18877381
	ENSSSCG00000058254	100514069	12	FAM171A2	protein_coding	18881355	18893662
	ENSSSCG00000017355	733645	12	GRN	protein_coding	18893770	18900446
	ENSSSCG00000017346	100522208	12	EFTUD2	protein_coding	18474097	18517479
	ENSSSCG00000017347	100522512	12	HIGD1B	protein_coding	18515427	18522810
	ENSSSCG00000056405		12	U6	snRNA	18674236	18674342
	ENSSSCG00000017357	102160693	12	GPATCH8	protein_coding	18776560	18856566
	ENSSSCG00000010032	100153506	14	PISD	protein_coding	48303458	48312393
	ENSSSCG00000010033	100156356	14	PRR14L	protein_coding	48356181	48418171
	ENSSSCG00000010034	100156710	14	DEPDC5	protein_coding	48421880	48523593
	ENSSSCG00000010035	100155504	14	YWHAH	protein_coding	48544173	48556490
	ENSSSCG00000042192		14		protein_coding	48603004	48605200
	ENSSSCG00000010036	397113	14	SLC5A1	protein_coding	48628224	48705841
	ENSSSCG00000010039	397376	14	SLC5A4	protein_coding	48708047	48741440
	ENSSSCG00000062287		14	U6	snRNA	48447408	48447514
	ENSSSCG00000016838	100517433	16	RANBP3L	protein_coding	21562916	21611885
	ENSSSCG00000016841	100516047	16	SLC1A3	protein_coding	21873691	21964990
	ENSSSCG00000060423		16		lncRNA	21621132	21624771
	ENSSSCG00000052775		16		lncRNA	21653750	21659385
	ENSSSCG00000047418		16		lncRNA	21697607	21703617
	ENSSSCG00000046050		16		lncRNA	21704418	21711122
	ENSSSCG00000019948		16	U6	snRNA	21886850	21886956
	ENSSSCG00000007231	100524288	17	MYLK2	protein_coding	35499887	35513093
	ENSSSCG00000033613	102167710	17	FOXS1	protein_coding	35523411	35530816
	ENSSSCG00000055618		17		protein_coding	35531024	35538055
	ENSSSCG00000056065	100525721	17	DUSP15	protein_coding	35539971	35550432
	ENSSSCG00000007236	100739146	17	TTLL9	protein_coding	35558525	35609033
	ENSSSCG00000007237	100738964	17	PDRG1	protein_coding	35608804	35616066
	ENSSSCG00000007238	100739032	17	XKR7	protein_coding	35632088	35659306
	ENSSSCG00000007239	100739177	17	CCM2L	protein_coding	35671092	35691614
	ENSSSCG00000007240	100526085	17	HCK	protein_coding	35709349	35751582
	ENSSSCG00000007246	100511605	17	TM9SF4	protein_coding	35765323	35822359
	ENSSSCG00000032676	106506652	17		protein_coding	35837370	35838771
	ENSSSCG00000007243	100624021	17	PLAGL2	protein_coding	35840633	35856440
	ENSSSCG00000007244	397627	17	POFUT1	protein_coding	35856575	35882964
	ENSSSCG00000007247	100624493	17	KIF3B	protein_coding	35914246	35961522
	ENSSSCG00000007248	100153847	17	ASXL1	protein_coding	35985535	36067119
	ENSSSCG00000053536		17		lncRNA	35983805	35985484
	ENSSSCG00000049441		18		lncRNA	46394434	46400252
	ENSSSCG00000041810		18		lncRNA	46513885	46691513
	ENSSSCG00000047630		18		lncRNA	46577354	46580453
	ENSSSCG00000061302		18		lncRNA	46664376	47031582
	ENSSSCG00000018277		18	MIR148A	miRNA	46415202	46415281
HS time-period 3	ENSSSCG00000007574	100512953	3	SDK1	protein_coding	2814547	3324798
(TV: 39.771 ± 0.729 DP: 23.843 ± 2.478)	ENSSSCG00000030947	100622516	4	ZFAT	protein_coding	7016774	7174985
	ENSSSCG00000048678		4		lncRNA	7008410	7014010
	ENSSSCG00000060918		4		lncRNA	7009361	7014021
	ENSSSCG00000000182	100126276	5	WNT10B	protein_coding	14997381	15003567
	ENSSSCG00000000183	100525462	5	WNT1	protein_coding	15010786	15014998
	ENSSSCG00000032967	100524021	5	CACNB3	protein_coding	14874465	14888223
	ENSSSCG00000000176	100737526	5	DDX23	protein_coding	14888958	14899174
	ENSSSCG00000038562	100737739	5	RND1	protein_coding	14914645	14922038
	ENSSSCG00000000179	100525107	5	CCDC65	protein_coding	14950492	14959327
	ENSSSCG00000059895	100524935	5	FKBP11	protein_coding	14961518	14963546
	ENSSSCG00000032202		5		protein_coding	14973488	14992940
	ENSSSCG00000000184	100525642	5	DDN	protein_coding	15026080	15029632
	ENSSSCG00000031661	102162677	5	C12orf75	protein_coding	14720120	14755815
	ENSSSCG00000038181	100737376	5	CCNT1	protein_coding	14768426	14806813
	ENSSSCG00000000174		5	TEX49	protein_coding	14811995	14834106
	ENSSSCG00000000175	100522613	5	ADCY6	protein_coding	14834426	14850728
	ENSSSCG00000000185	414426	5	PRKAG1	protein_coding	15033058	15049735
	ENSSSCG00000035856		5		protein_coding	15051989	15058402
	ENSSSCG00000042640		5		protein_coding	15076606	15082042
	ENSSSCG00000000186	100525816	5	RHEBL1	protein_coding	15094240	15097796
	ENSSSCG00000000188	100505406	5	DHH	protein_coding	15114527	15119577
	ENSSSCG00000042222		5		lncRNA	14899804	14908209
	ENSSSCG00000051954	100301570	5	ARF3	protein_coding	14975630	14978446
	ENSSSCG00000002867	100525580	6	CEBPG	protein_coding	43164919	43174990
	ENSSSCG00000002868	100511084	6	PEPD	protein_coding	43177062	43290369
	ENSSSCG00000035222	100620211	6	CHST8	protein_coding	43371531	43493246
	ENSSSCG00000033695	110260977	6	KCTD15	protein_coding	43529806	43544186
	ENSSSCG00000060128		6		processed_pseudogene	43678431	43678799
	ENSSSCG00000053950		6		lncRNA	43121528	43126506
	ENSSSCG00000062588		6		lncRNA	43123842	43129445
	ENSSSCG00000041536		6		lncRNA	43503822	43509868
	ENSSSCG00000051061		6		lncRNA	43510361	43525614
	ENSSSCG00000061869		6		lncRNA	43568017	43815547
	ENSSSCG00000056296		6		lncRNA	43580626	43584365
	ENSSSCG00000033874		6		lncRNA	43602946	43604985
	ENSSSCG00000029607		6		snoRNA	43648783	43648900
	ENSSSCG00000020090		6	U6	snRNA	43785958	43786063
	ENSSSCG00000009197	100516747	8	GRID2	protein_coding	125819951	127129763
	ENSSSCG00000056314		8	U6	snRNA	126351356	126351462
	ENSSSCG00000027183	100738432	8	FSTL5	protein_coding	50264275	51052864
	ENSSSCG00000052846		8		lncRNA	49620702	49625540
	ENSSSCG00000020037		8	U6	snRNA	50100289	50100395
	ENSSSCG00000011111	100511150	10	CAMK1D	protein_coding	59204724	59630285
	ENSSSCG00000011112	100511344	10	CDC123	protein_coding	59718340	59765621
	ENSSSCG00000011113	100511529	10	NUDT5	protein_coding	59765703	59790157
	ENSSSCG00000011114	100511831	10	SEC61A2	protein_coding	59773852	59817010
	ENSSSCG00000039539	102166829	10	DHTKD1	protein_coding	59820423	59875290
	ENSSSCG00000011117	100621126	10	UPF2	protein_coding	59898922	60090229
	ENSSSCG00000059350		10		lncRNA	59707409	59712509
	ENSSSCG00000054833		10		lncRNA	59884085	59887127
	ENSSSCG00000060444		10		lncRNA	59889427	59892716
	ENSSSCG00000020212		10	RNU6ATAC39P	snRNA	59545828	59545961
	ENSSSCG00000009326	100156612	11	KATNAL1	protein_coding	7001313	7064439
	ENSSSCG00000009327	445521	11		protein_coding	7196633	7321046
	ENSSSCG00000028065	102157556	11	USPL1	protein_coding	7321202	7361571
	ENSSSCG00000009330	397392	11	ALOX5AP	protein_coding	7411644	7438108
	ENSSSCG00000054814		11		lncRNA	7157484	7168027
	ENSSSCG00000047790		11		lncRNA	7168461	7170810
	ENSSSCG00000055398		11		lncRNA	7168508	7187821
	ENSSSCG00000049043		11		lncRNA	7174627	7178424
	ENSSSCG00000044001		11		lncRNA	7175070	7185661
	ENSSSCG00000061444		11		lncRNA	7474385	7476826
	ENSSSCG00000043021		11		lncRNA	7106566	7119349
	ENSSSCG00000043013		11		lncRNA	7110533	7144050
	ENSSSCG00000033291	100623031	12	PIP4K2B	protein_coding	23317208	23346424
	ENSSSCG00000037606	497064	12	PSMB3	protein_coding	23346978	23357615
	ENSSSCG00000039198	100628192	12	PCGF2	protein_coding	23362654	23375775
	ENSSSCG00000022187	100628092	12	CISD3	protein_coding	23376002	23379584
	ENSSSCG00000032478	102158177	12	MLLT6	protein_coding	23380209	23404837
	ENSSSCG00000018056	100513819	12	SRCIN1	protein_coding	23495669	23570762
	ENSSSCG00000046446		12		protein_coding	23558636	23561338
	ENSSSCG00000045701		12		protein_coding	23581721	23582826
	ENSSSCG00000018058	100514368	12	ARHGAP23	protein_coding	23590578	23667926
	ENSSSCG00000018057	100514187	12	SOCS7	protein_coding	23688722	23723363
	ENSSSCG00000020884	100628121	12	GPR179	protein_coding	23731110	23748546
	ENSSSCG00000023263	100628029	12	MRPL45	protein_coding	23751926	23766459
	ENSSSCG00000035677	110256018	12	EPOP	protein_coding	23435402	23436541
	ENSSSCG00000056800		12		lncRNA	23405141	23409754
	ENSSSCG00000017349	100525073	12	ADAM11	protein_coding	18575719	18597356
	ENSSSCG00000021306	100048959	12	GJC1	protein_coding	18526595	18560218
	ENSSSCG00000030167	100514424	12	SLC25A39	protein_coding	18915422	18919757
	ENSSSCG00000017359	100511099	12	RUNDC3A	protein_coding	18920370	18930223
	ENSSSCG00000017358	100514249	12	SLC4A1	protein_coding	18957807	18974208
	ENSSSCG00000037238	100737001	12	DBF4B	protein_coding	18603797	18630543
	ENSSSCG00000017352	100526134	12	CCDC43	protein_coding	18640278	18654212
	ENSSSCG00000017351		12	MEIOC	protein_coding	18651511	18671987
	ENSSSCG00000029838		12	FZD2	protein_coding	18740653	18742420
	ENSSSCG00000063008	397059	12	ITGA2B	protein_coding	18860739	18877381
	ENSSSCG00000058254	100514069	12	FAM171A2	protein_coding	18881355	18893662
	ENSSSCG00000017355	733645	12	GRN	protein_coding	18893770	18900446
	ENSSSCG00000017346	100522208	12	EFTUD2	protein_coding	18474097	18517479
	ENSSSCG00000017347	100522512	12	HIGD1B	protein_coding	18515427	18522810
	ENSSSCG00000056405		12	U6	snRNA	18674236	18674342
	ENSSSCG00000017357	102160693	12	GPATCH8	protein_coding	18776560	18856566
	ENSSSCG00000046631		14		protein_coding	119316417	119320585
	ENSSSCG00000050431		14		protein_coding	119582500	119589553
	ENSSSCG00000006978		14		pseudogene	119668648	119670226
	ENSSSCG00000010032	100153506	14	PISD	protein_coding	48303458	48312393
	ENSSSCG00000010033	100156356	14	PRR14L	protein_coding	48356181	48418171
	ENSSSCG00000010034	100156710	14	DEPDC5	protein_coding	48421880	48523593
	ENSSSCG00000010035	100155504	14	YWHAH	protein_coding	48544173	48556490
	ENSSSCG00000042192		14		protein_coding	48603004	48605200
	ENSSSCG00000010036	397113	14	SLC5A1	protein_coding	48628224	48705841
	ENSSSCG00000010039	397376	14	SLC5A4	protein_coding	48708047	48741440
	ENSSSCG00000062287		14	U6	snRNA	48447408	48447514
	ENSSSCG00000050155		14		processed_pseudogene	119296853	119298076
	ENSSSCG00000058294		14		lncRNA	119881191	119887558
	ENSSSCG00000056675		14		lncRNA	119895127	119899877
	ENSSSCG00000016836	100515177	16	NADK2	protein_coding	21506769	21557274
	ENSSSCG00000016837		16		protein_coding	21553200	21553846
	ENSSSCG00000016838	100517433	16	RANBP3L	protein_coding	21562916	21611885
	ENSSSCG00000060423		16		lncRNA	21621132	21624771
	ENSSSCG00000052775		16		lncRNA	21653750	21659385
	ENSSSCG00000047418		16		lncRNA	21697607	21703617
	ENSSSCG00000046050		16		lncRNA	21704418	21711122
	ENSSSCG00000049441		18		lncRNA	46394434	46400252
	ENSSSCG00000041810		18		lncRNA	46513885	46691513
	ENSSSCG00000047630		18		lncRNA	46577354	46580453
	ENSSSCG00000061302		18		lncRNA	46664376	47031582
	ENSSSCG00000018277		18	MIR148A	miRNA	46415202	46415281
HS time-period 4	ENSSSCG00000013066	100516847	2	INCENP	protein_coding	9411942	9445821
(TV: 40.125 ± 0.687 DP: 23.226 ± 1.996)	ENSSSCG00000062139		2		lncRNA	9519212	9522311
	ENSSSCG00000014540	397030	2		protein_coding	9535148	9537974
	ENSSSCG00000023090	397169	2	BEST1	protein_coding	9538085	9549873
	ENSSSCG00000013074	100739680	2	RAB3IL1	protein_coding	9577330	9599973
	ENSSSCG00000013073	100518057	2	FADS3	protein_coding	9607576	9627315
	ENSSSCG00000062035		3		protein_coding	63974680	64267236
	ENSSSCG00000061603		3		protein_coding	64347711	64350606
	ENSSSCG00000061217		3		lncRNA	64498815	64503819
	ENSSSCG00000058433		3		lncRNA	64527318	64531884
	ENSSSCG00000037620	100520832	3		protein_coding	64792997	64795663
	ENSSSCG00000056535	100624628	3		protein_coding	64839452	64841883
	ENSSSCG00000031177	100240745	3		protein_coding	64847630	64850343
	ENSSSCG00000022842		3		protein_coding	64878846	64880270
	ENSSSCG00000036252		3	U1	snRNA	65293301	65293464
	ENSSSCG00000048678		4		lncRNA	7008410	7014010
	ENSSSCG00000060918		4		lncRNA	7009361	7014021
	ENSSSCG00000030947	100622516	4	ZFAT	protein_coding	7016774	7174985
	ENSSSCG00000009197	100516747	8	GRID2	protein_coding	125819951	127129763
	ENSSSCG00000056314		8	U6	snRNA	126351356	126351462
	ENSSSCG00000011111	100511150	10	CAMK1D	protein_coding	59204724	59630285
	ENSSSCG00000020212		10	RNU6ATAC39P	snRNA	59545828	59545961
	ENSSSCG00000059350		10		lncRNA	59707409	59712509
	ENSSSCG00000011112	100511344	10	CDC123	protein_coding	59718340	59765621
	ENSSSCG00000011113	100511529	10	NUDT5	protein_coding	59765703	59790157
	ENSSSCG00000011114	100511831	10	SEC61A2	protein_coding	59773852	59817010
	ENSSSCG00000039539	102166829	10	DHTKD1	protein_coding	59820423	59875290
	ENSSSCG00000054833		10		lncRNA	59884085	59887127
	ENSSSCG00000060444		10		lncRNA	59889427	59892716
	ENSSSCG00000011117	100621126	10	UPF2	protein_coding	59898922	60090229
	ENSSSCG00000017346	100522208	12	EFTUD2	protein_coding	18474097	18517479
	ENSSSCG00000017347	100522512	12	HIGD1B	protein_coding	18515427	18522810
	ENSSSCG00000021306	100048959	12	GJC1	protein_coding	18526595	18560218
	ENSSSCG00000017349	100525073	12	ADAM11	protein_coding	18575719	18597356
	ENSSSCG00000037238	100737001	12	DBF4B	protein_coding	18603797	18630543
	ENSSSCG00000017352	100526134	12	CCDC43	protein_coding	18640278	18654212
	ENSSSCG00000017351		12	MEIOC	protein_coding	18651511	18671987
	ENSSSCG00000056405		12	U6	snRNA	18674236	18674342
	ENSSSCG00000029838		12	FZD2	protein_coding	18740653	18742420
	ENSSSCG00000017357	102160693	12	GPATCH8	protein_coding	18776560	18856566
	ENSSSCG00000063008	397059	12	ITGA2B	protein_coding	18860739	18877381
	ENSSSCG00000058254	100514069	12	FAM171A2	protein_coding	18881355	18893662
	ENSSSCG00000017355	733645	12	GRN	protein_coding	18893770	18900446
	ENSSSCG00000030167	100514424	12	SLC25A39	protein_coding	18915422	18919757
	ENSSSCG00000017359	100511099	12	RUNDC3A	protein_coding	18920370	18930223
	ENSSSCG00000017358	100514249	12	SLC4A1	protein_coding	18957807	18974208
	ENSSSCG00000016836	100515177	16	NADK2	protein_coding	21506769	21557274
	ENSSSCG00000016837		16		protein_coding	21553200	21553846
	ENSSSCG00000016838	100517433	16	RANBP3L	protein_coding	21562916	21611885
	ENSSSCG00000060423		16		lncRNA	21621132	21624771
	ENSSSCG00000052775		16		lncRNA	21653750	21659385
	ENSSSCG00000047418		16		lncRNA	21697607	21703617
	ENSSSCG00000046050		16		lncRNA	21704418	21711122
	ENSSSCG00000007231	100524288	17	MYLK2	protein_coding	35499887	35513093
	ENSSSCG00000033613	102167710	17	FOXS1	protein_coding	35523411	35530816
	ENSSSCG00000055618		17		protein_coding	35531024	35538055
	ENSSSCG00000056065	100525721	17	DUSP15	protein_coding	35539971	35550432
	ENSSSCG00000007236	100739146	17	TTLL9	protein_coding	35558525	35609033
	ENSSSCG00000007237	100738964	17	PDRG1	protein_coding	35608804	35616066
	ENSSSCG00000007238	100739032	17	XKR7	protein_coding	35632088	35659306
	ENSSSCG00000007239	100739177	17	CCM2L	protein_coding	35671092	35691614
	ENSSSCG00000007240	100526085	17	HCK	protein_coding	35709349	35751582
	ENSSSCG00000007246	100511605	17	TM9SF4	protein_coding	35765323	35822359
	ENSSSCG00000032676	106506652	17		protein_coding	35837370	35838771
	ENSSSCG00000007243	100624021	17	PLAGL2	protein_coding	35840633	35856440
	ENSSSCG00000007244	397627	17	POFUT1	protein_coding	35856575	35882964
	ENSSSCG00000007247	100624493	17	KIF3B	protein_coding	35914246	35961522
	ENSSSCG00000053536		17		lncRNA	35983805	35985484
	ENSSSCG00000007248	100153847	17	ASXL1	protein_coding	35985535	36067119
	ENSSSCG00000022912	100623678	18	NT5C3A	protein_coding	40441171	40483376
	ENSSSCG00000021250	100623924	18	FKBP9	protein_coding	40481565	40532262
	ENSSSCG00000038919	100739098	18	RP9	protein_coding	40539046	40564228
	ENSSSCG00000022464	100624023	18	KBTBD2	protein_coding	40604558	40637085
	ENSSSCG00000062697		18		lncRNA	40648926	40650478
	ENSSSCG00000060437		18		lncRNA	40650398	40654671
	ENSSSCG00000023445	100624970	18	AVL9	protein_coding	40663730	40739080
	ENSSSCG00000047223		18		protein_coding	40727717	40732770
	ENSSSCG00000043449		18		protein_coding	40731053	40737339
	ENSSSCG00000026064	100624767	18		protein_coding	40752461	40755906
	ENSSSCG00000021095		18		processed_pseudogene	40806427	40806735
	ENSSSCG00000016668	102161696	18	PDE1C	protein_coding	40820644	41409087

## Sheet: s2
Additional file 3 Table S2: Kyoto Encyclopedia of Genes and Genomes (KEGG) pathways including the candidate genes identified for the four heat stress (HS) time-periods
Stage	Term	Gene Count	P-value	FDR
HS time-period 3	ssc04921: Oxytocin signaling pathway	4	0.00184485	0.154908
(TV: 39.771 ± 0.729 DP: 23.843 ± 2.478)	ssc05410: Hypertrophic cardiomyopathy	3	0.00402371	0.154908
	ssc05414: Dilated cardiomyopathy	3	0.00468343	0.154908
	ssc04916: Melanogenesis	3	0.0052558	0.154908
HS time-period 4	ssc03040: Spliceosome	3	0.00222988	0.103279
(TV: 40.125 ± 0.687 DP: 23.226 ± 1.996)

## Sheet: s3
Additional file 3 Table S3: Gene Ontology (GO) terms including the candidate genes identified for the four heat stress (HS) time-periods
Stage	ONTOLOGY	ID	Description	P-value	Count	FDR
HS time-period 1	BP	GO:0048704	embryonic skeletal system morphogenesis	0.000220936	3	0.142562
(TV: 39.741 ± 0.724 DP: 22.080 ± 2.060)	BP	GO:0048706	embryonic skeletal system development	0.000442551	3	0.142781
	MF	GO:0022857	transmembrane transporter activity	0.00225191	7	0.107571
	MF	GO:0047485	protein N-terminus binding	0.00250951	2	0.107571
	MF	GO:0000981	DNA-binding transcription factor activity, RNA polymerase II-specific	0.00412161	6	0.107571
	MF	GO:0015291	secondary active transmembrane transporter activity	0.00464511	3	0.107571
	MF	GO:0016247	channel regulator activity	0.00886733	2	0.154137
	MF	GO:0003700	DNA-binding transcription factor activity	0.0099839	6	0.154137
	MF	GO:0001228	DNA-binding transcription activator activity, RNA polymerase II-specific	0.015053	3	0.165025
	MF	GO:0001216	DNA-binding transcription activator activity	0.0156699	3	0.165025
	MF	GO:0015293	symporter activity	0.0160336	2	0.165025
	MF	GO:0022804	active transmembrane transporter activity	0.0186228	3	0.172506
HS time-period 3	MF	GO:0017111	nucleoside-triphosphatase activity	0.013123	4	0.194126
(TV: 39.771 ± 0.729 DP: 23.843 ± 2.478)	MF	GO:0016462	pyrophosphatase activity	0.0173904	4	0.194126
	MF	GO:0016817	hydrolase activity, acting on acid anhydrides	0.0177813	4	0.194126
	MF	GO:0016818	hydrolase activity, acting on acid anhydrides, in phosphorus-containing anhydrides	0.0177813	4	0.194126
	MF	GO:0003924	GTPase activity	0.0181905	3	0.194126
	MF	GO:0042802	identical protein binding	0.0184688	5	0.194126
	MF	GO:0022857	transmembrane transporter activity	0.0210958	5	0.194126
	MF	GO:0005525	GTP binding	0.0280874	3	0.194126
	MF	GO:0032561	guanyl ribonucleotide binding	0.0303533	3	0.194126
	MF	GO:0019001	guanyl nucleotide binding	0.031522	3	0.194126
	MF	GO:0017080	sodium channel regulator activity	0.0336456	1	0.194126
	MF	GO:0015291	secondary active transmembrane transporter activity	0.0343075	2	0.194126
	MF	GO:0022853	active ion transmembrane transporter activity	0.0365308	2	0.194126
	MF	GO:0000217	DNA secondary structure binding	0.0369498	1	0.194126
	MF	GO:0140318	protein transporter activity	0.0369498	1	0.194126
	MF	GO:0004298	threonine-type endopeptidase activity	0.0402433	1	0.194126
	MF	GO:0022884	macromolecule transmembrane transporter activity	0.0402433	1	0.194126
	MF	GO:0070006	metalloaminopeptidase activity	0.0402433	1	0.194126
	MF	GO:0022829	wide pore channel activity	0.0435259	1	0.194126
	MF	GO:0005048	signal sequence binding	0.0467977	1	0.194126
	MF	GO:0015144	carbohydrate transmembrane transporter activity	0.0467977	1	0.194126
HS time-period 4	CC	GO:0046540	U4/U6 x U5 tri-snRNP complex	0.000616833	2	0.013962
(TV: 40.125 ± 0.687 DP: 23.226 ± 1.996)	CC	GO:0097526	spliceosomal tri-snRNP complex	0.000698102	2	0.013962
	CC	GO:0097525	spliceosomal snRNP complex	0.00204944	2	0.0265046
	CC	GO:0030532	small nuclear ribonucleoprotein complex	0.00265046	2	0.0265046
	CC	GO:0120114	Sm-like protein family complex	0.00387744	2	0.0310196
	CC	GO:0005681	spliceosomal complex	0.0141596	2	0.0943972
	CC	GO:0071007	U2-type catalytic step 2 spliceosome	0.0256263	1	0.118207
	CC	GO:0005921	gap junction	0.027925	1	0.118207
	CC	GO:0008305	integrin complex	0.027925	1	0.118207
	CC	GO:0098636	protein complex involved in cell adhesion	0.0302185	1	0.118207
	CC	GO:0030863	cortical cytoskeleton	0.032507	1	0.118207
	CC	GO:0015030	Cajal body	0.0370685	1	0.123562
	CC	GO:0071005	U2-type precatalytic spliceosome	0.0416097	1	0.12803

## Sheet: s4
Additional file 3 Table S4: Gene Ontology (GO) terms including the candidate genes identified for the three environmental gradient (EG) classes
Stage	ONTOLOGY	ID	Description	P-value	Count	FDR
EG class 1	BP	GO:0048704	embryonic skeletal system morphogenesis	< 0.001	5	<0.001
(TV: 39.535 ± 0.734 DP: 18.217 ± 1.176)	BP	GO:0048706	embryonic skeletal system development	< 0.001	5	<0.001
	BP	GO:0048705	skeletal system morphogenesis	< 0.001	5	0.00165468
	BP	GO:0009952	anterior/posterior pattern specification	< 0.001	5	0.00165468
	BP	GO:0048562	embryonic organ morphogenesis	< 0.001	5	0.00335315
	BP	GO:0003002	regionalization	< 0.001	5	0.00847462
	BP	GO:0048568	embryonic organ development	< 0.001	5	0.0126632
	BP	GO:0007389	pattern specification process	< 0.001	5	0.0126632
	BP	GO:0001501	skeletal system development	< 0.001	5	0.0170742
	BP	GO:0048598	embryonic morphogenesis	0.000613654	5	0.0308119
	BP	GO:0043009	chordate embryonic development	0.00114087	5	0.051585
	BP	GO:0009792	embryo development ending in birth or egg hatching	0.00123285	5	0.051585
	BP	GO:0021545	cranial nerve development	0.0019027	2	0.0682396
	BP	GO:0048483	autonomic nervous system development	0.0019027	2	0.0682396
	BP	GO:0021675	nerve development	0.00352322	2	0.117935
	BP	GO:0009790	embryo development	0.00653628	5	0.199416
	BP	GO:0009887	animal organ morphogenesis	0.00675171	5	0.199416
	MF	GO:0000981	DNA-binding transcription factor activity, RNA polymerase II-specific	0.000102339	8	0.00328975
	MF	GO:0001228	DNA-binding transcription activator activity, RNA polymerase II-specific	0.000123361	5	0.00328975
	MF	GO:0001216	DNA-binding transcription activator activity	0.000137879	5	0.00328975
	MF	GO:0003700	DNA-binding transcription factor activity	0.000371586	8	0.00664943
	MF	GO:0000978	RNA polymerase II cis-regulatory region sequence-specific DNA binding	0.00156543	6	0.0214676
	MF	GO:0000987	cis-regulatory region sequence-specific DNA binding	0.00179949	6	0.0214676
	MF	GO:0043565	sequence-specific DNA binding	0.0022317	7	0.0228204
	MF	GO:0000977	RNA polymerase II transcription regulatory region sequence-specific DNA binding	0.00277756	6	0.0248518
	MF	GO:0000976	transcription cis-regulatory region binding	0.00411443	6	0.0294507
	MF	GO:0001067	transcription regulatory region nucleic acid binding	0.00411443	6	0.0294507
	MF	GO:1990837	sequence-specific double-stranded DNA binding	0.00511962	6	0.0333143
	MF	GO:0003690	double-stranded DNA binding	0.00665734	6	0.0397104
	MF	GO:0016247	channel regulator activity	0.00894766	2	0.0492665
EG class 2	BP	GO:0046323	glucose import	< 0.001	3	0.10869
(TV: 39.687 ± 0.743 DP: 22.403 ± 1.283	BP	GO:0006633	fatty acid biosynthetic process	0.000622328	4	0.10869
	BP	GO:0008645	hexose transmembrane transport	0.000868517	3	0.10869
	BP	GO:0048704	embryonic skeletal system morphogenesis	0.000868517	3	0.10869
	BP	GO:1904659	glucose transmembrane transport	0.000868517	3	0.10869
	BP	GO:0015749	monosaccharide transmembrane transport	0.000967927	3	0.10869
	BP	GO:0034219	carbohydrate transmembrane transport	0.000967927	3	0.10869
	BP	GO:0072330	monocarboxylic acid biosynthetic process	0.001227	4	0.10869
	BP	GO:0006631	fatty acid metabolic process	0.00123413	5	0.10869
	BP	GO:0048706	embryonic skeletal system development	0.00171624	3	0.134536
	BP	GO:0042886	amide transport	0.00186706	4	0.134536
	BP	GO:0008643	carbohydrate transport	0.00295326	3	0.154053
	BP	GO:0009306	protein secretion	0.00308227	4	0.154053
	BP	GO:0035592	establishment of protein localization to extracellular region	0.00308227	4	0.154053
	BP	GO:0071692	protein localization to extracellular region	0.00308227	4	0.154053
	BP	GO:0000027	ribosomal large subunit assembly	0.00310971	2	0.154053
	BP	GO:0030073	insulin secretion	0.00361513	3	0.168557
	BP	GO:1903530	regulation of secretion by cell	0.0039578	5	0.174282
	BP	GO:0006629	lipid metabolic process	0.00474289	9	0.191366
	BP	GO:0046394	carboxylic acid biosynthetic process	0.00529597	4	0.191366
	BP	GO:0051046	regulation of secretion	0.00534644	5	0.191366
	BP	GO:0016053	organic acid biosynthetic process	0.00548609	4	0.191366
	BP	GO:0032456	endocytic recycling	0.00555291	2	0.191366
EG class 3	BP	GO:0046394	carboxylic acid biosynthetic process	< 0.001	6	0.0279512
(TV: 39.874 ± 0.765 DP: 25.310 ± 0.743)	BP	GO:0016053	organic acid biosynthetic process	< 0.001	6	0.0279512
	BP	GO:0072330	monocarboxylic acid biosynthetic process	< 0.001	5	0.0279512
	BP	GO:0044283	small molecule biosynthetic process	< 0.001	7	0.0541197
	BP	GO:0046323	glucose import	< 0.001	3	0.0614215
	BP	GO:0006633	fatty acid biosynthetic process	0.000570735	4	0.0614215
	BP	GO:0008645	hexose transmembrane transport	0.000812919	3	0.0614215
	BP	GO:0048704	embryonic skeletal system morphogenesis	0.000812919	3	0.0614215
	BP	GO:1904659	glucose transmembrane transport	0.000812919	3	0.0614215
	BP	GO:0015749	monosaccharide transmembrane transport	0.000906072	3	0.0614215
	BP	GO:0034219	carbohydrate transmembrane transport	0.000906072	3	0.0614215
	BP	GO:0019752	carboxylic acid metabolic process	0.000935322	8	0.0614215
	BP	GO:0043436	oxoacid metabolic process	0.0010195	8	0.0614215
	BP	GO:0051224	negative regulation of protein transport	0.00111209	3	0.0614215
	BP	GO:1904950	negative regulation of establishment of protein localization	0.00111209	3	0.0614215
	BP	GO:0006631	fatty acid metabolic process	0.00111291	5	0.0614215
	BP	GO:0032787	monocarboxylic acid metabolic process	0.00113125	6	0.0614215
	BP	GO:0006082	organic acid metabolic process	0.00118145	8	0.0614215
	BP	GO:0048706	embryonic skeletal system development	0.00160769	3	0.0791822
	BP	GO:0042886	amide transport	0.00171633	4	0.0803062
	BP	GO:0048872	homeostasis of number of cells	0.00189182	4	0.0843021
	BP	GO:0070059	intrinsic apoptotic signaling pathway in response to endoplasmic reticulum stress	0.00248981	2	0.0994151
	BP	GO:0008643	carbohydrate transport	0.00276873	3	0.0994151
	BP	GO:0009306	protein secretion	0.00283728	4	0.0994151
	BP	GO:0035592	establishment of protein localization to extracellular region	0.00283728	4	0.0994151
	BP	GO:0071692	protein localization to extracellular region	0.00283728	4	0.0994151
	BP	GO:0000027	ribosomal large subunit assembly	0.00297463	2	0.0994151
	BP	GO:0006611	protein export from nucleus	0.00297463	2	0.0994151
	BP	GO:0030073	insulin secretion	0.00339043	3	0.105719
	BP	GO:1905897	regulation of response to endoplasmic reticulum stress	0.0035	2	0.105719
	BP	GO:1903530	regulation of secretion by cell	0.00358519	5	0.105719
	BP	GO:0002262	myeloid cell homeostasis	0.00361513	3	0.105719
	BP	GO:0051223	regulation of protein transport	0.00438054	4	0.12422
	BP	GO:0010628	positive regulation of gene expression	0.00451972	7	0.124397
	BP	GO:0051046	regulation of secretion	0.00484992	5	0.129672
	BP	GO:0070201	regulation of establishment of protein localization	0.00523954	4	0.134053
	BP	GO:0032456	endocytic recycling	0.00531392	2	0.134053
	BP	GO:0042180	cellular ketone metabolic process	0.00544354	3	0.134053
	BP	GO:0032757	positive regulation of interleukin-8 production	0.00599599	2	0.140275
	BP	GO:0046822	regulation of nucleocytoplasmic transport	0.00599599	2	0.140275
	BP	GO:0046324	regulation of glucose import	0.00671588	2	0.149634
	BP	GO:0046456	icosanoid biosynthetic process	0.00671588	2	0.149634
	BP	GO:0015031	protein transport	0.00704113	8	0.153233
	BP	GO:0030072	peptide hormone secretion	0.00774221	3	0.164661
	BP	GO:0002790	peptide secretion	0.00811061	3	0.168663
	BP	GO:0050708	regulation of protein secretion	0.00887811	3	0.18061
	BP	GO:0050709	negative regulation of protein secretion	0.00909712	2	0.181127
	BP	GO:0045184	establishment of protein localization	0.00939204	8	0.183104
	BP	GO:0048705	skeletal system morphogenesis	0.0105376	3	0.186796
	BP	GO:0010827	regulation of glucose transmembrane transport	0.010864	2	0.186796
	BP	GO:0032637	interleukin-8 production	0.010864	2	0.186796
	BP	GO:0032677	regulation of interleukin-8 production	0.010864	2	0.186796
	BP	GO:0034308	primary alcohol metabolic process	0.010864	2	0.186796
	BP	GO:0009952	anterior/posterior pattern specification	0.0109788	3	0.186796
	BP	GO:0015833	peptide transport	0.0109788	3	0.186796
	BP	GO:0046883	regulation of hormone secretion	0.0114305	3	0.191009
	BP	GO:0042255	ribosome assembly	0.0117998	2	0.191306
	BP	GO:0001501	skeletal system development	0.0118571	4	0.191306

## Sheet: s5
Additional file 3 Table S5: Candidate genes for the three environmental gradient (EG) classes
Stage	ensembl_gene_id	entrezgene_id	chromosome_name	external_gene_name	gene_biotype	start_position	end_position
EG class 1	ENSSSCG00000011111	100511150	10	CAMK1D	protein_coding	59204724	59630285
(TV: 39.535 ± 0.734 DP: 18.217 ± 1.176)	ENSSSCG00000011112	100511344	10	CDC123	protein_coding	59718340	59765621
	ENSSSCG00000011113	100511529	10	NUDT5	protein_coding	59765703	59790157
	ENSSSCG00000011114	100511831	10	SEC61A2	protein_coding	59773852	59817010
	ENSSSCG00000059350		10		lncRNA	59707409	59712509
	ENSSSCG00000020212		10	RNU6ATAC39P	snRNA	59545828	59545961
	ENSSSCG00000023128	100620940	12	IGF2BP1	protein_coding	25197058	25243272
	ENSSSCG00000030269	110255214	12		protein_coding	25270205	25301463
	ENSSSCG00000033286	102158609	12		protein_coding	25314237	25321975
	ENSSSCG00000027677	110255205	12		protein_coding	25322041	25336753
	ENSSSCG00000017532	100521817	12	HOXB1	protein_coding	24784594	24786576
	ENSSSCG00000017533	100521989	12	HOXB2	protein_coding	24797225	24799303
	ENSSSCG00000017534	100522160	12	HOXB3	protein_coding	24804647	24809937
	ENSSSCG00000040110	110255211	12		protein_coding	25336326	25341331
	ENSSSCG00000047569		12		pseudogene	24808945	24827643
	ENSSSCG00000038434		12		protein_coding	25366939	25368221
	ENSSSCG00000017535		12	HOXB4	protein_coding	24829452	24832318
	ENSSSCG00000017540	100522700	12	HOXB5	protein_coding	24845225	24847918
	ENSSSCG00000017539	100627849	12	HOXB6	protein_coding	24849742	24852286
	ENSSSCG00000048918	100621328	12		protein_coding	25367639	25409932
	ENSSSCG00000017538	100522513	12	HOXB7	protein_coding	24861174	24864620
	ENSSSCG00000017537	100627661	12	HOXB8	protein_coding	24865984	24868930
	ENSSSCG00000061856		12	HOXB9	protein_coding	24875723	24880333
	ENSSSCG00000041971		12		pseudogene	24945310	24946384
	ENSSSCG00000017541	100522893	12	HOXB13	protein_coding	24947687	24950714
	ENSSSCG00000017542	100523818	12	TTLL6	protein_coding	24987347	25022530
	ENSSSCG00000017543	100523089	12	CALCOCO2	protein_coding	25050081	25088895
	ENSSSCG00000017544	574054	12	ATP5MC1	protein_coding	25110528	25113478
	ENSSSCG00000025638	100523993	12	UBE2Z	protein_coding	25122098	25142753
	ENSSSCG00000021461	100621229	12	SNF8	protein_coding	25142813	25153016
	ENSSSCG00000026330	100621117	12	GIP	protein_coding	25160789	25167940
	ENSSSCG00000052462		12		lncRNA	24810749	24816283
	ENSSSCG00000057796		12		lncRNA	25031952	25046025
	ENSSSCG00000020432		12		snoRNA	25108081	25108314
	ENSSSCG00000057125		12		snoRNA	25130795	25130924
	ENSSSCG00000019834		12	MIR196A1	miRNA	24886307	24886408
	ENSSSCG00000019270		12	MIR10A	miRNA	24833627	24833730
	ENSSSCG00000011204	100626552	13	KCNH8	protein_coding	6104537	6532592
	ENSSSCG00000056921		13		protein_coding	6044514	6049376
	ENSSSCG00000010032	100153506	14	PISD	protein_coding	48303458	48312393
	ENSSSCG00000010033	100156356	14	PRR14L	protein_coding	48356181	48418171
	ENSSSCG00000010034	100156710	14	DEPDC5	protein_coding	48421880	48523593
	ENSSSCG00000010035	100155504	14	YWHAH	protein_coding	48544173	48556490
	ENSSSCG00000042192		14		protein_coding	48603004	48605200
	ENSSSCG00000010036	397113	14	SLC5A1	protein_coding	48628224	48705841
	ENSSSCG00000010039	397376	14	SLC5A4	protein_coding	48708047	48741440
	ENSSSCG00000062287		14	U6	snRNA	48447408	48447514
	ENSSSCG00000016802	100523754	16	CDH10	protein_coding	12094710	12277315
	ENSSSCG00000058752		16		protein_coding	11723702	11723983
	ENSSSCG00000062668		16		lncRNA	11755420	11759404
	ENSSSCG00000016838	100517433	16	RANBP3L	protein_coding	21562916	21611885
	ENSSSCG00000060423		16		lncRNA	21621132	21624771
	ENSSSCG00000052775		16		lncRNA	21653750	21659385
	ENSSSCG00000047418		16		lncRNA	21697607	21703617
	ENSSSCG00000046050		16		lncRNA	21704418	21711122
	ENSSSCG00000007231	100524288	17	MYLK2	protein_coding	35499887	35513093
	ENSSSCG00000033613	102167710	17	FOXS1	protein_coding	35523411	35530816
	ENSSSCG00000055618		17		protein_coding	35531024	35538055
	ENSSSCG00000056065	100525721	17	DUSP15	protein_coding	35539971	35550432
	ENSSSCG00000007236	100739146	17	TTLL9	protein_coding	35558525	35609033
	ENSSSCG00000007237	100738964	17	PDRG1	protein_coding	35608804	35616066
	ENSSSCG00000007238	100739032	17	XKR7	protein_coding	35632088	35659306
	ENSSSCG00000007239	100739177	17	CCM2L	protein_coding	35671092	35691614
	ENSSSCG00000007240	100526085	17	HCK	protein_coding	35709349	35751582
	ENSSSCG00000007246	100511605	17	TM9SF4	protein_coding	35765323	35822359
	ENSSSCG00000032676	106506652	17		protein_coding	35837370	35838771
	ENSSSCG00000007243	100624021	17	PLAGL2	protein_coding	35840633	35856440
	ENSSSCG00000007244	397627	17	POFUT1	protein_coding	35856575	35882964
	ENSSSCG00000007247	100624493	17	KIF3B	protein_coding	35914246	35961522
	ENSSSCG00000007248	100153847	17	ASXL1	protein_coding	35985535	36067119
	ENSSSCG00000053536		17		lncRNA	35983805	35985484
	ENSSSCG00000022912	100623678	18	NT5C3A	protein_coding	40441171	40483376
	ENSSSCG00000021250	100623924	18	FKBP9	protein_coding	40481565	40532262
	ENSSSCG00000038919	100739098	18	RP9	protein_coding	40539046	40564228
	ENSSSCG00000022464	100624023	18	KBTBD2	protein_coding	40604558	40637085
	ENSSSCG00000023445	100624970	18	AVL9	protein_coding	40663730	40739080
	ENSSSCG00000047223		18		protein_coding	40727717	40732770
	ENSSSCG00000043449		18		protein_coding	40731053	40737339
	ENSSSCG00000026064	100624767	18		protein_coding	40752461	40755906
	ENSSSCG00000016668	102161696	18	PDE1C	protein_coding	40820644	41409087
	ENSSSCG00000021095		18		processed_pseudogene	40806427	40806735
	ENSSSCG00000062697		18		lncRNA	40648926	40650478
	ENSSSCG00000060437		18		lncRNA	40650398	40654671
	ENSSSCG00000049441		18		lncRNA	46394434	46400252
	ENSSSCG00000041810		18		lncRNA	46513885	46691513
	ENSSSCG00000047630		18		lncRNA	46577354	46580453
	ENSSSCG00000061302		18		lncRNA	46664376	47031582
	ENSSSCG00000018277		18	MIR148A	miRNA	46415202	46415281
	ENSSSCG00000013066	100516847	2	INCENP	protein_coding	9411942	9445821
	ENSSSCG00000014540	397030	2		protein_coding	9535148	9537974
	ENSSSCG00000023090	397169	2	BEST1	protein_coding	9538085	9549873
	ENSSSCG00000013074	100739680	2	RAB3IL1	protein_coding	9577330	9599973
	ENSSSCG00000013073	100518057	2	FADS3	protein_coding	9607576	9627315
	ENSSSCG00000062139		2		lncRNA	9519212	9522311
	ENSSSCG00000030947	100622516	4	ZFAT	protein_coding	7016774	7174985
	ENSSSCG00000006893	100153143	4	BCAR3	protein_coding	123440571	123666598
	ENSSSCG00000006894	100157977	4	FNBP1L	protein_coding	123675065	123779630
	ENSSSCG00000048678		4		lncRNA	7008410	7014010
	ENSSSCG00000060918		4		lncRNA	7009361	7014021
EG class 2	ENSSSCG00000004013	100737228	1	SMOC2	protein_coding	1193167	1332694
(TV: 39.687 ± 0.743 DP: 22.403 ± 1.283	ENSSSCG00000011111	100511150	10	CAMK1D	protein_coding	59204724	59630285
	ENSSSCG00000011112	100511344	10	CDC123	protein_coding	59718340	59765621
	ENSSSCG00000011113	100511529	10	NUDT5	protein_coding	59765703	59790157
	ENSSSCG00000011114	100511831	10	SEC61A2	protein_coding	59773852	59817010
	ENSSSCG00000059350		10		lncRNA	59707409	59712509
	ENSSSCG00000020212		10	RNU6ATAC39P	snRNA	59545828	59545961
	ENSSSCG00000023128	100620940	12	IGF2BP1	protein_coding	25197058	25243272
	ENSSSCG00000030269	110255214	12		protein_coding	25270205	25301463
	ENSSSCG00000033286	102158609	12		protein_coding	25314237	25321975
	ENSSSCG00000027677	110255205	12		protein_coding	25322041	25336753
	ENSSSCG00000040110	110255211	12		protein_coding	25336326	25341331
	ENSSSCG00000047569		12		pseudogene	24808945	24827643
	ENSSSCG00000038434		12		protein_coding	25366939	25368221
	ENSSSCG00000017535		12	HOXB4	protein_coding	24829452	24832318
	ENSSSCG00000017540	100522700	12	HOXB5	protein_coding	24845225	24847918
	ENSSSCG00000017539	100627849	12	HOXB6	protein_coding	24849742	24852286
	ENSSSCG00000048918	100621328	12		protein_coding	25367639	25409932
	ENSSSCG00000017538	100522513	12	HOXB7	protein_coding	24861174	24864620
	ENSSSCG00000017537	100627661	12	HOXB8	protein_coding	24865984	24868930
	ENSSSCG00000061856		12	HOXB9	protein_coding	24875723	24880333
	ENSSSCG00000041971		12		pseudogene	24945310	24946384
	ENSSSCG00000017541	100522893	12	HOXB13	protein_coding	24947687	24950714
	ENSSSCG00000017542	100523818	12	TTLL6	protein_coding	24987347	25022530
	ENSSSCG00000017543	100523089	12	CALCOCO2	protein_coding	25050081	25088895
	ENSSSCG00000017544	574054	12	ATP5MC1	protein_coding	25110528	25113478
	ENSSSCG00000025638	100523993	12	UBE2Z	protein_coding	25122098	25142753
	ENSSSCG00000021461	100621229	12	SNF8	protein_coding	25142813	25153016
	ENSSSCG00000026330	100621117	12	GIP	protein_coding	25160789	25167940
	ENSSSCG00000052462		12		lncRNA	24810749	24816283
	ENSSSCG00000057796		12		lncRNA	25031952	25046025
	ENSSSCG00000041916		12		lncRNA	25410054	25412526
	ENSSSCG00000020432		12		snoRNA	25108081	25108314
	ENSSSCG00000057125		12		snoRNA	25130795	25130924
	ENSSSCG00000019834		12	MIR196A1	miRNA	24886307	24886408
	ENSSSCG00000019270		12	MIR10A	miRNA	24833627	24833730
	ENSSSCG00000030289	100170851	14	PTPN11	protein_coding	39202169	39292003
	ENSSSCG00000039130	733592	14	RPL6	protein_coding	39303350	39309236
	ENSSSCG00000009885	100151787	14	HECTD4	protein_coding	39326792	39536693
	ENSSSCG00000009886	100154198	14	TRAFD1	protein_coding	39549851	39579781
	ENSSSCG00000009887	100157031	14	NAA25	protein_coding	39606882	39682470
	ENSSSCG00000009888	100156625	14	ERP29	protein_coding	39687000	39695752
	ENSSSCG00000009893	100156224	14	TMEM116	protein_coding	39695516	39806773
	ENSSSCG00000009892		14		protein_coding	39812883	39815960
	ENSSSCG00000009895	110256875	14		protein_coding	39828984	39831437
	ENSSSCG00000009890	100153404	14	MAPKAPK5	protein_coding	39849413	39886455
	ENSSSCG00000009889	733685	14	ALDH2	protein_coding	39896565	39933124
	ENSSSCG00000009896	100153008	14	BICDL1	protein_coding	39914464	40123628
	ENSSSCG00000033876	100151805	14	RAB35	protein_coding	40124326	40141668
	ENSSSCG00000009898	100156624	14	GCN1	protein_coding	40146472	40218107
	ENSSSCG00000036014	100049695	14	RPLP0	protein_coding	40219193	40223966
	ENSSSCG00000040546	110256718	14	PXN	protein_coding	40227895	40278734
	ENSSSCG00000038099		14		protein_coding	39844256	39846874
	ENSSSCG00000059002		14		lncRNA	39888091	39892764
	ENSSSCG00000018102		14	U6	snRNA	39763768	39763873
	ENSSSCG00000018365		14	U6	snRNA	39712446	39712554
	ENSSSCG00000029365	100627974	14	MSI1	protein_coding	40331377	40356788
	ENSSSCG00000062912	110256624	14		protein_coding	40407739	40413931
	ENSSSCG00000039265	100152232	14	COX6A1	protein_coding	40408631	40412870
	ENSSSCG00000032747	100153423	14	GATC	protein_coding	40414017	40423628
	ENSSSCG00000009906	100154637	14	SRSF9	protein_coding	40419093	40434047
	ENSSSCG00000031756		14		protein_coding	40455954	40458063
	ENSSSCG00000009904	100157773	14	DYNLL1	protein_coding	40455985	40459104
	ENSSSCG00000009903	100157055	14	COQ5	protein_coding	40460857	40478830
	ENSSSCG00000009910	100152989	14	RNF10	protein_coding	40481249	40519886
	ENSSSCG00000009911	102166523	14		protein_coding	40510633	40511620
	ENSSSCG00000009912	100151786	14	POP5	protein_coding	40522719	40525866
	ENSSSCG00000009914	100156249	14	MLEC	protein_coding	40601990	40617295
	ENSSSCG00000009916	396932	14	ACADS	protein_coding	40642881	40659081
	ENSSSCG00000009917	100154995	14	SPPL3	protein_coding	40699937	40822761
	ENSSSCG00000009919	574067	14	HNF1A	protein_coding	40868676	40888328
	ENSSSCG00000024329	100154635	14	C12orf43	protein_coding	40886053	40899037
	ENSSSCG00000009921	595119	14	OASL	protein_coding	40899856	40917266
	ENSSSCG00000040422		14	C12orf76	protein_coding	40943927	40950879
	ENSSSCG00000009924	100522465	14	ANKRD13A	protein_coding	40954347	40990451
	ENSSSCG00000009925	100154195	14	GIT2	protein_coding	40995988	41051902
	ENSSSCG00000009926	100738779	14		protein_coding	41061763	41075951
	ENSSSCG00000039012	396765	14	GLTP	protein_coding	41091628	41115964
	ENSSSCG00000009901	100125349	14	SIRT4	protein_coding	40290288	40303879
	ENSSSCG00000029501	445525	14	PLA2G1B	protein_coding	40314520	40322315
	ENSSSCG00000010032	100153506	14	PISD	protein_coding	48303458	48312393
	ENSSSCG00000010033	100156356	14	PRR14L	protein_coding	48356181	48418171
	ENSSSCG00000010034	100156710	14	DEPDC5	protein_coding	48421880	48523593
	ENSSSCG00000010035	100155504	14	YWHAH	protein_coding	48544173	48556490
	ENSSSCG00000042192		14		protein_coding	48603004	48605200
	ENSSSCG00000010036	397113	14	SLC5A1	protein_coding	48628224	48705841
	ENSSSCG00000010039	397376	14	SLC5A4	protein_coding	48708047	48741440
	ENSSSCG00000043997		14		lncRNA	40356900	40358575
	ENSSSCG00000055613		14		lncRNA	40528478	40534659
	ENSSSCG00000057664		14		lncRNA	40856142	40859458
	ENSSSCG00000046622	100522281	14		lncRNA	40925732	40943774
	ENSSSCG00000062287		14	U6	snRNA	48447408	48447514
	ENSSSCG00000052456		14	U4	snRNA	40287260	40287400
	ENSSSCG00000052143		14	U4	snRNA	40286512	40286652
	ENSSSCG00000030481		14	U6	snRNA	40343163	40343271
	ENSSSCG00000056057	100157460	14	CABP1	protein_coding	40563159	40587970
	ENSSSCG00000059198	100517241	14	UNC119B	protein_coding	40627730	40638493
	ENSSSCG00000016802	100523754	16	CDH10	protein_coding	12094710	12277315
	ENSSSCG00000058752		16		protein_coding	11723702	11723983
	ENSSSCG00000062668		16		lncRNA	11755420	11759404
	ENSSSCG00000016838	100517433	16	RANBP3L	protein_coding	21562916	21611885
	ENSSSCG00000060423		16		lncRNA	21621132	21624771
	ENSSSCG00000052775		16		lncRNA	21653750	21659385
	ENSSSCG00000047418		16		lncRNA	21697607	21703617
	ENSSSCG00000046050		16		lncRNA	21704418	21711122
	ENSSSCG00000022912	100623678	18	NT5C3A	protein_coding	40441171	40483376
	ENSSSCG00000021250	100623924	18	FKBP9	protein_coding	40481565	40532262
	ENSSSCG00000038919	100739098	18	RP9	protein_coding	40539046	40564228
	ENSSSCG00000022464	100624023	18	KBTBD2	protein_coding	40604558	40637085
	ENSSSCG00000023445	100624970	18	AVL9	protein_coding	40663730	40739080
	ENSSSCG00000047223		18		protein_coding	40727717	40732770
	ENSSSCG00000043449		18		protein_coding	40731053	40737339
	ENSSSCG00000026064	100624767	18		protein_coding	40752461	40755906
	ENSSSCG00000016668	102161696	18	PDE1C	protein_coding	40820644	41409087
	ENSSSCG00000021095		18		processed_pseudogene	40806427	40806735
	ENSSSCG00000062697		18		lncRNA	40648926	40650478
	ENSSSCG00000060437		18		lncRNA	40650398	40654671
	ENSSSCG00000049441		18		lncRNA	46394434	46400252
	ENSSSCG00000041810		18		lncRNA	46513885	46691513
	ENSSSCG00000047630		18		lncRNA	46577354	46580453
	ENSSSCG00000061302		18		lncRNA	46664376	47031582
	ENSSSCG00000018277		18	MIR148A	miRNA	46415202	46415281
	ENSSSCG00000013066	100516847	2	INCENP	protein_coding	9411942	9445821
	ENSSSCG00000014540	397030	2		protein_coding	9535148	9537974
	ENSSSCG00000023090	397169	2	BEST1	protein_coding	9538085	9549873
	ENSSSCG00000013074	100739680	2	RAB3IL1	protein_coding	9577330	9599973
	ENSSSCG00000013073	100518057	2	FADS3	protein_coding	9607576	9627315
	ENSSSCG00000062139		2		lncRNA	9519212	9522311
	ENSSSCG00000007574	100512953	3	SDK1	protein_coding	2814547	3324798
	ENSSSCG00000002867	100525580	6	CEBPG	protein_coding	43164919	43174990
	ENSSSCG00000002868	100511084	6	PEPD	protein_coding	43177062	43290369
	ENSSSCG00000035222	100620211	6	CHST8	protein_coding	43371531	43493246
	ENSSSCG00000033695	110260977	6	KCTD15	protein_coding	43529806	43544186
	ENSSSCG00000060128		6		processed_pseudogene	43678431	43678799
	ENSSSCG00000053950		6		lncRNA	43121528	43126506
	ENSSSCG00000062588		6		lncRNA	43123842	43129445
	ENSSSCG00000041536		6		lncRNA	43503822	43509868
	ENSSSCG00000051061		6		lncRNA	43510361	43525614
	ENSSSCG00000061869		6		lncRNA	43568017	43815547
	ENSSSCG00000056296		6		lncRNA	43580626	43584365
	ENSSSCG00000033874		6		lncRNA	43602946	43604985
	ENSSSCG00000029607		6		snoRNA	43648783	43648900
	ENSSSCG00000020090		6	U6	snRNA	43785958	43786063
	ENSSSCG00000009197	100516747	8	GRID2	protein_coding	125819951	127129763
	ENSSSCG00000056314		8	U6	snRNA	126351356	126351462
	ENSSSCG00000027183	100738432	8	FSTL5	protein_coding	50264275	51052864
	ENSSSCG00000052846		8		lncRNA	49620702	49625540
	ENSSSCG00000020037		8	U6	snRNA	50100289	50100395
EG class 3	ENSSSCG00000011111	100511150	10	CAMK1D	protein_coding	59204724	59630285
(TV: 39.874 ± 0.765 DP: 25.310 ± 0.743)	ENSSSCG00000011112	100511344	10	CDC123	protein_coding	59718340	59765621
	ENSSSCG00000011113	100511529	10	NUDT5	protein_coding	59765703	59790157
	ENSSSCG00000011114	100511831	10	SEC61A2	protein_coding	59773852	59817010
	ENSSSCG00000059350		10		lncRNA	59707409	59712509
	ENSSSCG00000020212		10	RNU6ATAC39P	snRNA	59545828	59545961
	ENSSSCG00000009326	100156612	11	KATNAL1	protein_coding	7001313	7064439
	ENSSSCG00000009327	445521	11		protein_coding	7196633	7321046
	ENSSSCG00000028065	102157556	11	USPL1	protein_coding	7321202	7361571
	ENSSSCG00000009330	397392	11	ALOX5AP	protein_coding	7411644	7438108
	ENSSSCG00000054814		11		lncRNA	7157484	7168027
	ENSSSCG00000047790		11		lncRNA	7168461	7170810
	ENSSSCG00000055398		11		lncRNA	7168508	7187821
	ENSSSCG00000049043		11		lncRNA	7174627	7178424
	ENSSSCG00000044001		11		lncRNA	7175070	7185661
	ENSSSCG00000061444		11		lncRNA	7474385	7476826
	ENSSSCG00000043021		11		lncRNA	7106566	7119349
	ENSSSCG00000043013		11		lncRNA	7110533	7144050
	ENSSSCG00000023128	100620940	12	IGF2BP1	protein_coding	25197058	25243272
	ENSSSCG00000030269	110255214	12		protein_coding	25270205	25301463
	ENSSSCG00000033286	102158609	12		protein_coding	25314237	25321975
	ENSSSCG00000027677	110255205	12		protein_coding	25322041	25336753
	ENSSSCG00000040110	110255211	12		protein_coding	25336326	25341331
	ENSSSCG00000047569		12		pseudogene	24808945	24827643
	ENSSSCG00000038434		12		protein_coding	25366939	25368221
	ENSSSCG00000017535		12	HOXB4	protein_coding	24829452	24832318
	ENSSSCG00000017540	100522700	12	HOXB5	protein_coding	24845225	24847918
	ENSSSCG00000017539	100627849	12	HOXB6	protein_coding	24849742	24852286
	ENSSSCG00000048918	100621328	12		protein_coding	25367639	25409932
	ENSSSCG00000017538	100522513	12	HOXB7	protein_coding	24861174	24864620
	ENSSSCG00000017537	100627661	12	HOXB8	protein_coding	24865984	24868930
	ENSSSCG00000061856		12	HOXB9	protein_coding	24875723	24880333
	ENSSSCG00000041971		12		pseudogene	24945310	24946384
	ENSSSCG00000017541	100522893	12	HOXB13	protein_coding	24947687	24950714
	ENSSSCG00000017542	100523818	12	TTLL6	protein_coding	24987347	25022530
	ENSSSCG00000017543	100523089	12	CALCOCO2	protein_coding	25050081	25088895
	ENSSSCG00000017544	574054	12	ATP5MC1	protein_coding	25110528	25113478
	ENSSSCG00000025638	100523993	12	UBE2Z	protein_coding	25122098	25142753
	ENSSSCG00000021461	100621229	12	SNF8	protein_coding	25142813	25153016
	ENSSSCG00000026330	100621117	12	GIP	protein_coding	25160789	25167940
	ENSSSCG00000052462		12		lncRNA	24810749	24816283
	ENSSSCG00000057796		12		lncRNA	25031952	25046025
	ENSSSCG00000041916		12		lncRNA	25410054	25412526
	ENSSSCG00000020432		12		snoRNA	25108081	25108314
	ENSSSCG00000057125		12		snoRNA	25130795	25130924
	ENSSSCG00000019834		12	MIR196A1	miRNA	24886307	24886408
	ENSSSCG00000019270		12	MIR10A	miRNA	24833627	24833730
	ENSSSCG00000030289	100170851	14	PTPN11	protein_coding	39202169	39292003
	ENSSSCG00000039130	733592	14	RPL6	protein_coding	39303350	39309236
	ENSSSCG00000009885	100151787	14	HECTD4	protein_coding	39326792	39536693
	ENSSSCG00000009886	100154198	14	TRAFD1	protein_coding	39549851	39579781
	ENSSSCG00000009887	100157031	14	NAA25	protein_coding	39606882	39682470
	ENSSSCG00000009888	100156625	14	ERP29	protein_coding	39687000	39695752
	ENSSSCG00000009893	100156224	14	TMEM116	protein_coding	39695516	39806773
	ENSSSCG00000009892		14		protein_coding	39812883	39815960
	ENSSSCG00000009895	110256875	14		protein_coding	39828984	39831437
	ENSSSCG00000009890	100153404	14	MAPKAPK5	protein_coding	39849413	39886455
	ENSSSCG00000009889	733685	14	ALDH2	protein_coding	39896565	39933124
	ENSSSCG00000009896	100153008	14	BICDL1	protein_coding	39914464	40123628
	ENSSSCG00000033876	100151805	14	RAB35	protein_coding	40124326	40141668
	ENSSSCG00000009898	100156624	14	GCN1	protein_coding	40146472	40218107
	ENSSSCG00000036014	100049695	14	RPLP0	protein_coding	40219193	40223966
	ENSSSCG00000040546	110256718	14	PXN	protein_coding	40227895	40278734
	ENSSSCG00000038099		14		protein_coding	39844256	39846874
	ENSSSCG00000059002		14		lncRNA	39888091	39892764
	ENSSSCG00000018102		14	U6	snRNA	39763768	39763873
	ENSSSCG00000018365		14	U6	snRNA	39712446	39712554
	ENSSSCG00000029365	100627974	14	MSI1	protein_coding	40331377	40356788
	ENSSSCG00000062912	110256624	14		protein_coding	40407739	40413931
	ENSSSCG00000039265	100152232	14	COX6A1	protein_coding	40408631	40412870
	ENSSSCG00000032747	100153423	14	GATC	protein_coding	40414017	40423628
	ENSSSCG00000009906	100154637	14	SRSF9	protein_coding	40419093	40434047
	ENSSSCG00000031756		14		protein_coding	40455954	40458063
	ENSSSCG00000009904	100157773	14	DYNLL1	protein_coding	40455985	40459104
	ENSSSCG00000009903	100157055	14	COQ5	protein_coding	40460857	40478830
	ENSSSCG00000009910	100152989	14	RNF10	protein_coding	40481249	40519886
	ENSSSCG00000009911	102166523	14		protein_coding	40510633	40511620
	ENSSSCG00000009912	100151786	14	POP5	protein_coding	40522719	40525866
	ENSSSCG00000009914	100156249	14	MLEC	protein_coding	40601990	40617295
	ENSSSCG00000009916	396932	14	ACADS	protein_coding	40642881	40659081
	ENSSSCG00000009917	100154995	14	SPPL3	protein_coding	40699937	40822761
	ENSSSCG00000009919	574067	14	HNF1A	protein_coding	40868676	40888328
	ENSSSCG00000024329	100154635	14	C12orf43	protein_coding	40886053	40899037
	ENSSSCG00000009921	595119	14	OASL	protein_coding	40899856	40917266
	ENSSSCG00000040422		14	C12orf76	protein_coding	40943927	40950879
	ENSSSCG00000009924	100522465	14	ANKRD13A	protein_coding	40954347	40990451
	ENSSSCG00000009925	100154195	14	GIT2	protein_coding	40995988	41051902
	ENSSSCG00000009926	100738779	14		protein_coding	41061763	41075951
	ENSSSCG00000039012	396765	14	GLTP	protein_coding	41091628	41115964
	ENSSSCG00000009901	100125349	14	SIRT4	protein_coding	40290288	40303879
	ENSSSCG00000029501	445525	14	PLA2G1B	protein_coding	40314520	40322315
	ENSSSCG00000043997		14		lncRNA	40356900	40358575
	ENSSSCG00000055613		14		lncRNA	40528478	40534659
	ENSSSCG00000057664		14		lncRNA	40856142	40859458
	ENSSSCG00000046622	100522281	14		lncRNA	40925732	40943774
	ENSSSCG00000052456		14	U4	snRNA	40287260	40287400
	ENSSSCG00000052143		14	U4	snRNA	40286512	40286652
	ENSSSCG00000030481		14	U6	snRNA	40343163	40343271
	ENSSSCG00000056057	100157460	14	CABP1	protein_coding	40563159	40587970
	ENSSSCG00000059198	100517241	14	UNC119B	protein_coding	40627730	40638493
	ENSSSCG00000016802	100523754	16	CDH10	protein_coding	12094710	12277315
	ENSSSCG00000058752		16		protein_coding	11723702	11723983
	ENSSSCG00000062668		16		lncRNA	11755420	11759404
	ENSSSCG00000016836	100515177	16	NADK2	protein_coding	21506769	21557274
	ENSSSCG00000016837		16		protein_coding	21553200	21553846
	ENSSSCG00000016838	100517433	16	RANBP3L	protein_coding	21562916	21611885
	ENSSSCG00000060423		16		lncRNA	21621132	21624771
	ENSSSCG00000052775		16		lncRNA	21653750	21659385
	ENSSSCG00000047418		16		lncRNA	21697607	21703617
	ENSSSCG00000046050		16		lncRNA	21704418	21711122
	ENSSSCG00000049441		18		lncRNA	46394434	46400252
	ENSSSCG00000041810		18		lncRNA	46513885	46691513
	ENSSSCG00000047630		18		lncRNA	46577354	46580453
	ENSSSCG00000061302		18		lncRNA	46664376	47031582
	ENSSSCG00000018277		18	MIR148A	miRNA	46415202	46415281
	ENSSSCG00000013066	100516847	2	INCENP	protein_coding	9411942	9445821
	ENSSSCG00000014540	397030	2		protein_coding	9535148	9537974
	ENSSSCG00000023090	397169	2	BEST1	protein_coding	9538085	9549873
	ENSSSCG00000013074	100739680	2	RAB3IL1	protein_coding	9577330	9599973
	ENSSSCG00000013073	100518057	2	FADS3	protein_coding	9607576	9627315
	ENSSSCG00000062139		2		lncRNA	9519212	9522311
	ENSSSCG00000007574	100512953	3	SDK1	protein_coding	2814547	3324798
	ENSSSCG00000035376	100628225	6		protein_coding	68474008	68482435
	ENSSSCG00000028572	100627898	6		protein_coding	68487724	68546233
	ENSSSCG00000040531	397268	6	UTS2	protein_coding	68552887	68559674
	ENSSSCG00000003386	100519368	6	TNFRSF9	protein_coding	68590360	68609695
	ENSSSCG00000036772	102160515	6	CAMTA1	protein_coding	67605790	68471920
	ENSSSCG00000003385	780404	6	PARK7	protein_coding	68629214	68645516
	ENSSSCG00000035774	100738544	6	ERRFI1	protein_coding	68669153	68682623
	ENSSSCG00000053122		6		protein_coding	68754550	68758575
	ENSSSCG00000056132		6		lncRNA	68585810	68588935
	ENSSSCG00000045401		6		lncRNA	68658884	68663052
	ENSSSCG00000002867	100525580	6	CEBPG	protein_coding	43164919	43174990
	ENSSSCG00000002868	100511084	6	PEPD	protein_coding	43177062	43290369
	ENSSSCG00000035222	100620211	6	CHST8	protein_coding	43371531	43493246
	ENSSSCG00000033695	110260977	6	KCTD15	protein_coding	43529806	43544186
	ENSSSCG00000060128		6		processed_pseudogene	43678431	43678799
	ENSSSCG00000053950		6		lncRNA	43121528	43126506
	ENSSSCG00000062588		6		lncRNA	43123842	43129445
	ENSSSCG00000041536		6		lncRNA	43503822	43509868
	ENSSSCG00000051061		6		lncRNA	43510361	43525614
	ENSSSCG00000061869		6		lncRNA	43568017	43815547
	ENSSSCG00000056296		6		lncRNA	43580626	43584365
	ENSSSCG00000033874		6		lncRNA	43602946	43604985
	ENSSSCG00000029607		6		snoRNA	43648783	43648900
	ENSSSCG00000020090		6	U6	snRNA	43785958	43786063
	ENSSSCG00000009197	100516747	8	GRID2	protein_coding	125819951	127129763
	ENSSSCG00000056314		8	U6	snRNA	126351356	126351462
	ENSSSCG00000027183	100738432	8	FSTL5	protein_coding	50264275	51052864
	ENSSSCG00000052846		8		lncRNA	49620702	49625540
	ENSSSCG00000020037		8	U6	snRNA	50100289	50100395
